# Supplementary material for: Behavioural Signs of Pain in Cats: An Expert Consensus
Source: PLoS One. 2016 Feb 24;11(2):e0150040. doi: 10.1371/journal.pone.0150040 (PMC4765852; doi:10.1371/journal.pone.0150040)
Supplement: S1 Table — Highlighted in pink the behaviours that reached an agreement for the four property of the sign, in red the behaviours that experts excluded from the process. In order to guarantee anonymity, experts have been indicated as participants 1, 2 etc. (XLSX) [file pone.0150040.s001.xlsx]

## Sheet: Results round 1,2,3,4
Behaviours	Four Properties	Legend	ROUND 1	Participants																			% agreement	ROUND 2	Participants																	% agreement		ROUND 3	Participants
				1	2	3	4	5	6	7	8	9	10	11	12	13	14	15	16	17	18	19			1	2	3	4	5	6	7	8	9	10	11	12	13	14	15	16	17				1	2	3	4	5
1.Lameness	Acute or Chronic conditions	A=acute, C=chronic, B=both, N=none		N	B	B	B	B	B	B	B	B	B	B	B	B	B	B	B	B	B	A	89.4737		B	B	B	B	B	B	B	B	B	B	B	B	B	B	B	B	B	100	Agreement
	Reliability	C=Certenly reliable, L=Low reliability		C	C	C	C	C	C	C	C	C	C	C	C	C	C	C	C	C	C	C	100		C	C	C	C	C	C	C	C	C	C	C	C	C	C	C	C	C	100	Agreement
	Present in low level of pain	F=Frequently, R=Rarely, D=Don't know		R	F	R	F	F	F	F	F	F	F	R	F	F	R	F	R	F	F	F	73.6842		R	F	F	F	F	F	F	F	F	R	F	F	F	F	F	F	F	88.2353	Agreement
	Present in high level of pain	F=Frequently, R=Rarely, D=Don't know		R	F	F	F	F	F	F	F	F	F	F	F	F	F	F	F	F	F	F	94.7368		F	F	F	F	F	F	F	F	F	F	F	F	F	F	F	F	F	100	Agreement
2.Gait	Acute or Chronic conditions	A=acute, C=chronic, B=both, N=none		N	X	B	C	B	B	B	B	B	B	B	B	B	B	B	B	B	B	A	78.9474		N	B	B	B	B	B	B	B	B	B	B	B	B	B	B	B	B	94.1176			B	B	B	B	B
	Reliability	C=Certenly reliable, L=Low reliability		C	X	C	C	L	C	C	C	C	L	L	C	C	L	C	C	L	C	C	68.4211		C	C	C	C	C	C	C	C	L	L	C	C	L	C	C	L	C	76.4706			C	C	C	C	C
	Present in low level of pain	F=Frequently, R=Rarely, D=Don't know		R	X	F	F	F	F	F	F	F	F	F	F	F	F	F	R	F	F	F	84.2105		F	F	F	F	F	F	F	F	F	F	F	F	F	F	R	F	F	94.1176			F	F	F	F	F
	Present in high level of pain	F=Frequently, R=Rarely, D=Don't know		R	X	F	F	F	F	F	F	F	F	R	F	F	F	F	F	F	R	F	79		R	F	R	F	F	R	F	F	F	R	F	F	F	F	F	F	F	76.4706			F	F	F	F	F
3.Difficulty to jump (up and down)	Acute or Chronic conditions	A=acute, C=chronic, B=both, N=none		N	B	B	C	B	B	B	B	B	B	B	B	B	B	B	B	B	B	A	84.2105		B	B	B	B	B	B	B	B	B	B	B	B	B	B	B	B	B	100	Agreement
	Reliability	C=Certenly reliable, L=Low reliability		C	C	C	C	C	C	C	C	C	L	C	C	C	C	C	C	L	C	C	94.7368		C	C	C	C	C	C	C	C	L	C	C	C	C	C	C	C	C	94.1176	Agreement
	Present in low level of pain	F=Frequently, R=Rarely, D=Don't know		R	F	R	R	F	F	F	F	F	F	F	F	F	F	F	R	F	F	F	78.9474		R	F	F	F	F	F	F	F	F	F	F	F	F	F	F	F	F	94.1176	Agreement
	Present in high level of pain	F=Frequently, R=Rarely, D=Don't know		R	F	F	F	F	F	F	F	F	F	F	F	F	F	F	F	F	F	F	94.7368		F	F	F	F	F	F	F	F	F	F	F	F	F	F	F	F	F	100	Agreement
4.Shaking feet	Acute or Chronic conditions	A=acute, C=chronic, B=both, N=none		N	N	N	B	B	A	N	B	N	B	N	B	N	N	A	C	B	B	A	42.1053		N	N	N	N	N	N	N	B	B	N	N	N	N	A	C	B	B	64.7059			N	N	N	N	N
	Reliability	C=Certenly reliable, L=Low reliability		C	L	X	L	L	L	L	L	L	L	L	L	L	L	L	C	L	C	L	78.9474		L	L	L	L	L	L	L	L	L	L	L	L	L	L	C	L	C	88.2353			L	L	L	L	L
	Present in low level of pain	F=Frequently, R=Rarely, D=Don't know		R	R	R	R	R	R	R	R	R	D	D	R	R	R	R	R	R	F	R	84.2105		R	R	R	R	R	R	R	R	R	R	R	R	R	R	R	R	F	94.1176			R	R	R	R	R
	Present in high level of pain	F=Frequently, R=Rarely, D=Don't know		R	R	R	F	F	F	R	F	R	D	D	F	R	R	F	F	R	F	F	47.3684		R	R	R	R	F	F	R	R	F	R	F	R	R	F	F	R	F	58.8235			R	R	R	R	R
5.Reaction to palpation/restrain	Acute or Chronic conditions	A=acute, C=chronic, B=both, N=none		B	B	B	B	B	B	B	B	B	B	B	B	B	B	A	B	B	B	A	89.4737		B	B	B	B	B	B	B	B	X	B	B	B	B	B	B	B	B	94.1176	Agreement
	Reliability	C=Certenly reliable, L=Low reliability		L	C	C	L	L	L	C	C	C	L	C	C	L	C	C	L	L	C	C	57.8947		C	C	C	L	C	C	C	C	X	C	C	C	C	C	C	C	C	88.2353	Agreement
	Present in low level of pain	F=Frequently, R=Rarely, D=Don't know		F	F	F	F	F	R	F	F	F	F	F	F	F	F	F	F	F	F	F	94.7368		F	F	F	F	F	F	F	F	X	F	F	F	F	F	F	F	F	94.1176	Agreement
	Present in high level of pain	F=Frequently, R=Rarely, D=Don't know		F	F	F	F	F	F	F	F	F	F	F	F	F	F	F	F	F	F	F	100		F	F	F	F	F	F	F	F	F	F	F	F	F	F	F	F	F	100	Agreement
6.Withdrawn/hiding	Acute or Chronic conditions	A=acute, C=chronic, B=both, N=none		B	B	B	B	B	B	B	B	B	B	B	B	B	B	B	B	B	B	B	100		B	B	B	B	B	B	B	B	B	B	B	B	B	B	B	B	B	100	Agreement
	Reliability	C=Certenly reliable, L=Low reliability		C	X	L	L	C	L	L	C	C	C	C	C	L	C	C	C	C	C	C	68.4211		C	C	C	L	C	C	L	C	C	C	C	C	C	L	C	C	C	82.3529	Agreement
	Present in low level of pain	F=Frequently, R=Rarely, D=Don't know		F	F	F	R	X	R	R	F	F	F	F	R	F	F	F	R	F	F	X	63.1579		F	F	F	R	F	F	R	F	F	F	F	F	F	F	R	F	F	82.3529	Agreement
	Present in high level of pain	F=Frequently, R=Rarely, D=Don't know		F	F	F	R	F	F	F	F	F	F	F	F	F	F	F	F	F	F	F	94.7368		F	F	F	F	F	F	F	F	F	F	F	F	F	F	F	F	F	100	Agreement
7.Hiding/lying down in the litter box	Acute or Chronic conditions	A=acute, C=chronic, B=both, N=none		N	N	B	B	B	B	B	B	B	B	B	B	B	B	N	B	B	A	B	78.9474		N	N	B	B	B	B	B	B	B	B	B	B	B	N	B	B	A	76.4706			B	N	B	B	B
	Reliability	C=Certenly reliable, L=Low reliability		L	L	L	L	C	C	C	L	L	L	C	C	L	L	X	L	L	L	C	63.1579		L	L	L	L	L	L	L	L	L	C	L	L	L	L	L	L	L	94.1176			L	L	L	L	L
	Present in low level of pain	F=Frequently, R=Rarely, D=Don't know		R	R	R	R	F	R	R	R	F	F	F	R	F	F	X	R	F	R	X	52.6316		R	R	F	R	R	R	R	R	R	F	R	R	F	X	R	R	R	76.4706			R	R	R	R	R
	Present in high level of pain	F=Frequently, R=Rarely, D=Don't know		R	R	F	R	F	F	F	R	F	F	F	F	F	F	X	F	F	F	F	73.6842		R	R	F	F	F	F	F	R	F	F	F	F	F	X	F	F	F	76.4706			F	R	F	F	F
8. Hiding/lying down in the bath/ sink	Acute or Chronic conditions	A=acute, C=chronic, B=both, N=none		N	N	L	B	A	N	N	B	B	N	N	B	B	N	N	N	B	A	B	47.3684		N	N	N	N	N	N	N	B	N	N	B	B	N	N	N	B	N	76.4706			N	N	N	N	N
	Reliability	C=Certenly reliable, L=Low reliability		L	L	X	L	C	L	L	L	L	L	L	L	L	L	X	X	L	L	C	73.6842		L	L	L	L	L	L	L	L	L	L	L	L	L	L	X	L	L	94.1176			L	L	L	L	L
	Present in low level of pain	F=Frequently, R=Rarely, D=Don't know		R	R	R	R	R	R	R	F	F	R	R	R	F	R	X	X	D	R	X	63.1579		R	R	R	R	R	R	R	R	R	X	R	R	R	X	X	R	R	82.3529			R	R	R	R	R
	Present in high level of pain	F=Frequently, R=Rarely, D=Don't know		R	R	R	R	F	R	R	F	F	R	R	F	F	R	X	X	D	F	F	47.3684		R	R	R	R	F	R	R	R	R	R	F	F	R	X	X	F	R	64.7059			R	R	R	R	R
9.Escaping when owner tries to catch it	Acute or Chronic conditions	A=acute, C=chronic, B=both, N=none		B	N	B	B	B	B	B	B	B	B	B	A	B	B	B	B	B	B	A	84.2105		B	B	B	B	B	B	B	B	B	B	B	B	B	B	B	B	B	100			B	B	B	B	B
	Reliability	C=Certenly reliable, L=Low reliability		C	L	L	L	L	L	L	L	L	L	L	L	L	L	L	L	L	L	L	94.7368		C	L	L	L	L	L	L	L	L	L	L	L	L	L	L	L	L	94.1176			L	L	L	L	L
	Present in low level of pain	F=Frequently, R=Rarely, D=Don't know		F	F	D	R	F	R	F	F	F	F	R	F	R	R	F	R	R	R	R	47.3684		F	F	F	R	F	R	R	F	F	R	F	R	R	F	R	R	R	52.9412			R	F	R	R	R
	Present in high level of pain	F=Frequently, R=Rarely, D=Don't know		F	F	D	R	F	F	F	F	F	F	R	F	F	F	F	F	F	F	F	84.2105		F	F	F	R	F	F	F	F	F	R	F	F	F	F	F	F	F	88.2353			F	F	F	F	F
10.Trying to scratch someone	Acute or Chronic conditions	A=acute, C=chronic, B=both, N=none		B	B	B	B	B	B	A	B	B	B	B	B	B	B	B	B	B	B	A	89.4737		B	B	B	B	B	B	B	B	B	B	B	B	B	B	B	B	B	100			B	B	B	B	B
	Reliability	C=Certenly reliable, L=Low reliability		C	L	L	L	L	L	C	L	L	L	L	C	L	C	L	L	L	L	L	78.9474		C	L	L	L	L	L	L	L	L	L	L	L	L	L	L	L	L	94.1176			L	L	L	L	L
	Present in low level of pain	F=Frequently, R=Rarely, D=Don't know		R	F	F	R	R	F	R	R	F	F	R	R	R	R	F	F	R	R	R	63.1579		F	F	R	R	R	R	R	R	R	R	R	R	R	F	F	R	R	76.4706			R	F	R	R	R
	Present in high level of pain	F=Frequently, R=Rarely, D=Don't know		F	F	F	R	F	F	F	F	F	F	R	F	F	F	F	F	F	F	F	89.4737		F	F	F	F	F	F	F	F	F	R	F	F	F	F	F	F	F	94.1176			F	F	F	F	F
11.Trying to bite someone	Acute or Chronic conditions	A=acute, C=chronic, B=both, N=none		B	B	B	B	B	B	A	B	B	B	B	B	B	B	B	B	B	B	A	89.4737		B	B	B	B	B	B	B	B	B	B	B	B	B	B	B	B	B	100			B	B	B	B	B
	Reliability	C=Certenly reliable, L=Low reliability		C	L	L	L	L	L	C	L	L	L	L	C	L	C	L	L	L	L	L	78.9474		C	L	L	L	L	L	L	L	L	L	L	L	L	L	L	L	L	94.1176			L	L	L	L	L
	Present in low level of pain	F=Frequently, R=Rarely, D=Don't know		R	F	F	R	R	F	R	R	F	F	R	R	R	R	F	F	R	R	R	63.1579		F	F	R	R	R	R	R	R	R	R	R	R	R	F	F	R	R	76.4706			R	F	R	R	R
	Present in high level of pain	F=Frequently, R=Rarely, D=Don't know		F	F	F	R	F	F	F	F	F	F	F	F	F	F	F	F	F	F	F	94.7368		F	F	F	F	F	F	F	F	F	F	F	F	F	F	F	F	F	100			F	F	F	F	F
12.House soiling	Acute or Chronic conditions	A=acute, C=chronic, B=both, N=none		A	B	B	B	B	N	C	B	X	C	N	C	B	N	C	B	B	C	X	42.1053		A	B	B	B	C	B	B	B	C	N	B	B	B	C	B	B	C	64.7059			B	B	B	B	B
	Reliability	C=Certenly reliable, L=Low reliability		C	L	L	L	C	X	L	L	X	L	L	L	L	L	C	C	L	C	X	57.8947		L	L	L	L	L	L	L	L	L	L	L	L	L	L	C	L	L	94.1176			L	L	L	L	L
	Present in low level of pain	F=Frequently, R=Rarely, D=Don't know		R	F	F	R	R	R	R	R	X	F	R	R	R	R	F	F	F	R	X	57.8947		F	F	R	R	R	R	R	R	R	R	R	R	R	F	F	F	R	70.5882			R	F	R	R	R
	Present in high level of pain	F=Frequently, R=Rarely, D=Don't know		F	F	F	R	F	R	F	F	X	F	R	F	R	R	F	F	F	F	X	63.1579		R	F	F	R	F	F	F	R	F	R	F	F	R	F	F	F	F	70.5882			F	F	F	F	F
13.Reduction urination and defecation	Acute or Chronic conditions	A=acute, C=chronic, B=both, N=none		B	N	B	B	C	B	C	B	B	B	N	B	N	B	B	B	B	B	A	68.4211		B	B	B	B	B	B	C	B	B	N	B	B	B	B	B	B	B	88.2353			B	B	B	B	B
	Reliability	C=Certenly reliable, L=Low reliability		L	L	L	L	C	C	L	L	L	L	L	L	L	L	L	C	L	C	C	73.6842		C	L	L	L	L	L	L	L	L	L	L	L	L	L	L	L	L	94.1176			L	L	L	L	L
	Present in low level of pain	F=Frequently, R=Rarely, D=Don't know		R	R	R	R	R	R	F	F	F	F	R	R	R	F	F	F	F	R	F	52.6316		F	R	R	R	R	R	R	R	R	R	R	R	F	F	X	F	R	70.5882			R	R	R	R	R
	Present in high level of pain	F=Frequently, R=Rarely, D=Don't know		F	R	R	R	R	F	F	F	F	F	F	F	F	F	F	F	F	F	F	78.9474		R	R	F	F	F	F	F	R	F	F	F	F	F	F	F	F	F	82.3529			F	F	F	F	F
14. Over Grooming	Acute or Chronic conditions	A=acute, C=chronic, B=both, N=none		B	B	C	B	N	B	C	B	B	C	N	C	B	B	B	C	B	X	A	52.6316		B	B	B	B	B	B	B	B	C	N	B	B	B	B	C	B	B	82.3529	Agreement
	Reliability	C=Certenly reliable, L=Low reliability		C	L	L	L	L	L	C	C	L	L	L	L	L	C	L	L	L	L	L	78.9474		C	L	L	L	L	L	L	C	L	L	L	L	L	L	L	L	L	88.2353	Agreement
	Present in low level of pain	F=Frequently, R=Rarely, D=Don't know		F	F	R	R	R	R	R	F	F	F	F	R	R	F	F	F	F	F	R	57.8947		F	F	F	R	F	F	R	R	F	F	F	F	F	F	F	F	F	82.3529	Agreement
	Present in high level of pain	F=Frequently, R=Rarely, D=Don't know		F	F	R	R	R	F	F	F	F	F	F	F	F	F	F	R	F	F	F	78.9474		F	F	F	F	F	F	F	F	F	F	F	F	F	F	F	F	F	100	Agreement
15.Absence/reduction of grooming	Acute or Chronic conditions	A=acute, C=chronic, B=both, N=none		B	B	B	B	B	B	C	B	B	B	A	A	B	B	B	B	B	C	A	73.6842		B	B	B	B	B	B	B	B	B	B	B	B	B	B	B	B	B	100	Agreement
	Reliability	C=Certenly reliable, L=Low reliability		C	C	L	L	C	C	C	C	L	L	L	C	C	L	C	C	L	C	L	57.8947		C	C	C	L	C	C	C	C	C	C	C	C	L	C	C	C	C	88.2353	Agreement
	Present in low level of pain	F=Frequently, R=Rarely, D=Don't know		R	F	F	R	R	R	F	F	F	F	F	F	F	R	F	F	F	F	R	68.4211		F	F	F	R	F	F	F	R	F	F	F	F	F	F	F	F	F	88.2353	Agreement
	Present in high level of pain	F=Frequently, R=Rarely, D=Don't know		F	F	F	R	F	F	F	F	F	F	F	F	F	F	F	F	F	F	F	94.7368		F	F	F	F	F	F	F	F	F	F	F	F	F	F	F	F	F	100	Agreement
16.Playing/hunting more	Acute or Chronic conditions	A=acute, C=chronic, B=both, N=none		N	N	N	N	N	N	N	N	N	N	N	N	N	N	L	N	N	X	A	84.2105		N	N	N	N	N	N	N	N	N	N	N	N	N	N	N	N	N	100	Agreement
	Reliability	C=Certenly reliable, L=Low reliability		C	L	X	X	L	L	L	L	L	L	L	L	L	L	X	X	X	L	L	68.4211		L	L	L	L	L	L	L	L	L	L	L	L	L	X	X	X	L	82.3529	Agreement
	Present in low level of pain	F=Frequently, R=Rarely, D=Don't know		R	R	R	R	R	R	R	R	X	R	R	R	R	R	X	X	X	R	R	78.9474		F	R	R	R	R	R	R	R	R	R	R	R	R	R	X	X	R	82.3529	Agreement
	Present in high level of pain	F=Frequently, R=Rarely, D=Don't know		R	R	R	R	R	R	R	R	X	R	R	R	R	R	X	X	X	R	R	78.9474		F	R	R	R	R	R	R	R	R	R	R	R	R	R	X	X	R	82.3529	Agreement
17.Playing/hunting less	Acute or Chronic conditions	A=acute, C=chronic, B=both, N=none		B	B	B	C	B	B	B	B	B	B	A	B	B	C	B	B	B	C	A	73.6842		B	B	B	B	B	B	B	B	B	B	B	B	B	B	B	B	B	100	Agreement
	Reliability	C=Certenly reliable, L=Low reliability		C	C	L	L	C	C	C	L	L	C	C	C	C	L	L	C	L	C	C	63.1579		C	C	C	L	C	C	C	C	C	C	C	C	L	L	C	C	C	82.3529	Agreement
	Present in low level of pain	F=Frequently, R=Rarely, D=Don't know		F	F	D	R	F	R	F	F	F	F	F	F	R	F	F	F	F	F	F	78.9474		F	F	F	R	F	F	F	F	F	F	F	F	F	F	F	F	F	94.1176	Agreement
	Present in high level of pain	F=Frequently, R=Rarely, D=Don't know		F	F	D	R	F	F	F	F	F	F	F	F	F	F	F	F	F	F	F	89.4737		F	F	F	F	F	F	F	F	F	F	F	F	F	F	F	F	F	100	Agreement
18.Appetite/food inteke increase	Acute or Chronic conditions	A=acute, C=chronic, B=both, N=none		N	B	N	N	N	N	N	B	N	C	N	N	N	N	N	N	N	N	A	78.9474		N	B	N	N	N	N	N	B	C	N	N	N	N	N	N	N	N	82.3529			B	B	B	N	B
	Reliability	C=Certenly reliable, L=Low reliability		C	L	X	X	L	L	L	L	L	L	L	L	L	L	X	X	X	L	L	68.4211		L	L	L	L	L	L	L	L	L	L	L	L	L	X	X	X	L	82.3529			L	L	L	L	L
	Present in low level of pain	F=Frequently, R=Rarely, D=Don't know		R	F	R	R	R	R	R	F	X	F	R	R	R	R	X	X	X	R	R	63.1579		R	R	R	R	R	R	R	R	F	R	R	R	R	X	X	X	R	76.4706			R	R	R	R	R
	Present in high level of pain	F=Frequently, R=Rarely, D=Don't know		R	F	R	R	R	R	R	F	X	R	R	R	R	R	R	X	X	R	R	73.6842		R	F	R	R	R	R	R	R	R	R	R	R	R	X	X	X	R	76.4706			R	R	R	R	R
19.Appetite/food intake decrease	Acute or Chronic conditions	A=acute, C=chronic, B=both, N=none		B	B	B	B	B	B	B	B	B	A	B	B	B	B	B	B	B	B	A	89.4737		B	B	B	B	B	B	B	B	B	B	B	B	B	B	B	B	B	100	Agreement
	Reliability	C=Certenly reliable, L=Low reliability		C	C	L	L	C	C	C	L	C	L	C	C	L	L	C	C	L	C	C	63.1579		C	C	C	C	C	C	C	L	L	C	C	C	L	C	C	C	C	82.3529	Agreement
	Present in low level of pain	F=Frequently, R=Rarely, D=Don't know		F	F	F	R	R	R	F	F	F	R	F	F	R	F	F	F	F	F	F	73.6842		F	F	F	F	F	F	F	R	F	F	F	F	F	F	F	F	F	94.1176	Agreement
	Present in high level of pain	F=Frequently, R=Rarely, D=Don't know		F	F	F	F	F	F	F	F	F	F	F	F	F	F	F	F	F	F	F	100		F	F	F	F	F	F	F	F	F	F	F	F	F	F	F	F	F	100	Agreement
20.Overall activity/movement increase	Acute or Chronic conditions	A=acute, C=chronic, B=both, N=none		N	N	N	A	N	B	B	B	N	N	N	N	N	A	A	N	N	X	B	57.8947		N	N	N	A	N	N	B	B	N	N	N	N	N	A	N	N	N	76.4706			N	N	N	N	N
	Reliability	C=Certenly reliable, L=Low reliability		C	L	X	L	L	L	L	C	X	L	L	L	L	L	L	X	X	L	L	73.6842		C	L	L	L	L	L	L	L	L	L	L	L	L	L	X	X	L	82.3529			L	L	L	L	L
	Present in low level of pain	F=Frequently, R=Rarely, D=Don't know		R	R	R	R	R	R	R	F	X	R	R	R	R	R	R	X	X	R	R	84.2105		R	R	R	R	R	R	R	R	R	R	R	R	R	F	X	X	R	82.3529			R	R	R	R	R
	Present in high level of pain	F=Frequently, R=Rarely, D=Don't know		R	R	R	R	R	F	F	F	X	R	R	R	R	R	R	X	X	R	R	68.4211		R	R	R	R	R	R	F	R	R	R	R	R	R	F	X	X	R	76.4706			R	R	R	R	R
21.Overall activity/movement decrease	Acute or Chronic conditions	A=acute, C=chronic, B=both, N=none		B	B	B	B	B	B	B	B	B	B	B	B	B	B	B	B	B	B	B	100		B	B	B	B	B	B	B	B	B	B	B	B	B	B	B	B	B	100	Agreement
	Reliability	C=Certenly reliable, L=Low reliability		C	C	L	C	C	C	C	C	C	C	C	L	C	L	L	C	L	C	C	73.6842		C	C	C	C	C	C	C	C	C	C	C	C	L	L	C	C	C	88.2353	Agreement
	Present in low level of pain	F=Frequently, R=Rarely, D=Don't know		F	F	F	R	F	R	F	F	F	F	F	R	F	F	F	F	F	F	R	78.9474		F	F	F	F	F	F	F	F	F	F	F	F	F	F	F	F	F	100	Agreement
	Present in high level of pain	F=Frequently, R=Rarely, D=Don't know		F	F	F	F	F	F	F	F	F	F	F	F	F	F	F	X	F	F	F	94.7368		F	F	F	F	F	F	F	F	F	F	F	F	F	F	F	F	F	100	Agreement
22.Scratching less	Acute or Chronic conditions	A=acute, C=chronic, B=both, N=none		B	N	B	C	C	B	N	B	B	B	A	B	N	B	B	N	B	C	B	57.8947		B	N	B	B	B	B	B	B	B	N	B	B	B	B	N	B	B	82.3529			B	B	B	B	B
	Reliability	C=Certenly reliable, L=Low reliability		C	L	L	L	L	L	L	L	L	L	L	L	L	L	L	X	L	L	L	89.4737		C	L	L	L	L	L	L	L	L	L	L	L	L	L	L	L	L	94.1176			L	L	L	L	L
	Present in low level of pain	F=Frequently, R=Rarely, D=Don't know		F	R	R	R	F	R	R	F	F	F	R	R	R	D	F	X	F	R	R	52.6316		F	R	R	R	F	R	R	R	F	R	R	R	F	F	X	R	R	64.7059			R	R	R	R	R
	Present in high level of pain	F=Frequently, R=Rarely, D=Don't know		F	R	R	R	F	F	R	F	F	F	R	F	R	D	F	X	F	F	R	52.6316		F	R	F	R	F	F	R	R	F	R	F	F	F	F	X	F	F	64.7059			F	R	F	F	F
23.Scratching object more	Acute or Chronic conditions	A=acute, C=chronic, B=both, N=none		N	N	B	N	A	B	B	B	N	C	A	C	N	N	A	C	B	N	B	36.8421		N	N	B	N	N	N	B	A	C	A	N	N	N	A	C	B	N	52.9412			N	N	N	N	N
	Reliability	C=Certenly reliable, L=Low reliability		C	L	L	X	C	C	C	L	L	L	C	L	L	L	L	L	L	L	L	68.4211		L	L	L	L	L	L	L	L	L	C	L	L	L	L	L	L	L	94.1176			L	L	L	L	L
	Present in low level of pain	F=Frequently, R=Rarely, D=Don't know		R	R	F	R	R	R	F	F	X	R	F	R	R	R	F	R	R	R	R	68.4211		R	R	R	R	R	R	R	R	R	F	R	R	R	F	R	R	R	88.2353			R	R	R	R	R
	Present in high level of pain	F=Frequently, R=Rarely, D=Don't know		R	R	F	R	R	F	F	F	X	R	F	R	R	R	F	F	R	R	R	57.8947		R	R	R	R	R	R	R	R	R	F	R	R	R	R	F	R	R	88.2353			R	R	R	R	R
24a.Scratching self more	Acute or Chronic conditions	A=acute, C=chronic, B=both, N=none
	Reliability	C=Certenly reliable, L=Low reliability
	Present in low level of pain	F=Frequently, R=Rarely, D=Don't know
	Present in high level of pain	F=Frequently, R=Rarely, D=Don't know
24.Sleeping more	Acute or Chronic conditions	A=acute, C=chronic, B=both, N=none		B	B	B	C	C	B	B	B	B	B	B	B	B	B	B	B	B	B	A	84.2105		B	B	B	B	C	B	B	B	B	B	B	B	B	B	B	B	B	94.1176			N	B	B	B	B
	Reliability	C=Certenly reliable, L=Low reliability		C	C	L	C	C	C	L	L	C	C	C	L	C	L	L	L	L	L	L	52.6316		C	C	L	L	L	L	L	L	L	C	L	C	L	L	L	L	L	76.4706			L	L	L	L	L
	Present in low level of pain	F=Frequently, R=Rarely, D=Don't know		F	F	R	F	F	R	R	F	F	F	F	R	R	F	F	R	F	R	R	57.8947		R	F	F	F	F	F	F	F	F	F	F	R	F	F	R	F	R	76.4706			R	F	F	F	F
	Present in high level of pain	F=Frequently, R=Rarely, D=Don't know		F	F	F	F	R	F	F	F	R	F	F	F	F	F	F	F	F	F	F	89.4737		F	F	F	F	F	F	F	F	F	F	F	F	F	F	F	F	F	100			R	F	F	F	F
25.Sleeping less	Acute or Chronic conditions	A=acute, C=chronic, B=both, N=none		A	N	N	A	B	B	B	B	B	X	N	B	B	A	B	B	B	B	A	57.8947		A	B	B	B	B	B	B	B	B	N	B	B	A	B	B	B	B	82.3529			B	B	B	B	B
	Reliability	C=Certenly reliable, L=Low reliability		L	L	X	L	L	C	L	L	L	C	L	L	L	L	L	L	L	L	L	84.2105		L	L	L	L	L	L	L	L	L	L	L	L	L	L	L	L	L	100			L	L	L	L	L
	Present in low level of pain	F=Frequently, R=Rarely, D=Don't know		F	R	D	R	F	R	R	F	R	F	R	R	R	R	F	R	R	R	R	68.4211		F	R	R	R	R	R	R	R	F	R	R	R	R	F	R	R	R	82.3529			R	R	R	R	R
	Present in high level of pain	F=Frequently, R=Rarely, D=Don't know		R	R	D	R	F	F	F	F	F	F	R	F	F	R	F	R	F	F	F	63.1579		R	F	F	R	F	F	F	F	F	R	F	F	R	F	F	F	F	76.4706			F	F	F	F	F
26.Sitting more often	Acute or Chronic conditions	A=acute, C=chronic, B=both, N=none		N	X	B	N	N	B	A	X	N	B	A	B	B	N	N	N	B	N	B	42.1053		N	X	B	N	C	B	B	B	B	A	B	B	N	N	N	B	N	47.0588			N	X	B	N	B
	Reliability	C=Certenly reliable, L=Low reliability		C	X	L	L	L	L	L	X	L	L	L	L	L	L	X	X	L	L	L	73.6842		L	X	L	L	L	L	L	L	L	L	L	L	L	L	X	L	L	88.2353			L	L	L	L	L
	Present in low level of pain	F=Frequently, R=Rarely, D=Don't know		R	X	F	R	R	R	R	X	X	F	R	F	F	R	X	X	R	R	R	52.6316		R	X	R	R	R	R	R	R	F	R	R	R	R	F	X	R	R	76.4706			R	X	R	R	R
	Present in high level of pain	F=Frequently, R=Rarely, D=Don't know		R	X	F	R	F	F	R	X	X	F	R	F	R	R	X	X	F	R	F	36.8421		R	X	R	R	F	F	R	R	F	R	R	F	R	F	X	F	X	47.0588			R	X	R	R	R
27.Lying ventrally	Acute or Chronic conditions	A=acute, C=chronic, B=both, N=none		N	X	B	N	N	B	N	X	N	B	A	B	B	A	N	A	B	B	A	36.8421		N	X	B	N	N	B	N	B	B	A	B	B	A	B	B	B	N	52.9412			B	X	B	N	B
	Reliability	C=Certenly reliable, L=Low reliability		C	L	L	L	L	L	L	X	L	L	C	L	L	L	X	L	L	L	C	73.6842		L	L	L	L	L	L	L	L	L	L	L	L	L	L	L	L	L	100			L	L	L	L	L
	Present in low level of pain	F=Frequently, R=Rarely, D=Don't know		R	F	F	R	R	R	R	X	X	F	F	R	R	F	X	D	F	R	F	42.1053		R	F	F	R	R	F	R	R	F	F	F	F	F	F	F	F	F	70.5882			F	F	F	F	F
	Present in high level of pain	F=Frequently, R=Rarely, D=Don't know		R	F	F	R	R	F	R	X	X	F	F	F	R	R	X	F	F	R	F	47.3684		R	F	F	R	F	F	R	R	F	F	F	F	R	F	F	F	F	70.5882			F	F	F	F	F
28.Rolled up	Acute or Chronic conditions	A=acute, C=chronic, B=both, N=none		B	N	N	N	B	B	N	B	N	B	N	A	B	B	A	N	B	A	B	47.3684		B	N	N	N	B	B	B	B	B	N	B	B	B	B	N	B	A	64.7059			B	N	B	B	B
	Reliability	C=Certenly reliable, L=Low reliability		L	L	X	L	L	L	L	L	L	L	L	L	L	L	C	X	L	L	C	78.9474		C	L	L	L	L	L	L	L	L	L	L	L	L	C	X	L	L	82.3529			L	L	L	L	L
	Present in low level of pain	F=Frequently, R=Rarely, D=Don't know		R	F	R	R	F	R	R	F	F	R	R	R	R	F	F	X	F	R	R	57.8947		F	F	R	R	F	R	R	R	F	R	R	R	F	F	X	F	R	52.9412			R	F	R	R	R
	Present in high level of pain	F=Frequently, R=Rarely, D=Don't know		F	F	R	R	F	F	R	F	F	R	R	F	R	F	F	X	F	F	F	63.1579		F	F	F	R	F	F	R	R	R	R	F	F	F	F	X	F	F	64.7059			F	F	R	F	F
29.Lying on its back	Acute or Chronic conditions	A=acute, C=chronic, B=both, N=none		N	N	N	N	N	B	N	B	N	N	N	N	N	L	N	N	N	N	B	78.9474		N	N	N	N	N	N	N	N	N	N	N	N	N	N	N	N	N	100	Agreement
	Reliability	C=Certenly reliable, L=Low reliability		C	L	X	L	L	L	L	L	L	L	L	L	L	L	X	X	X	L	C	68.4211		L	L	L	L	L	L	L	L	L	L	L	L	L	X	X	X	L	82.3529	Agreement
	Present in low level of pain	F=Frequently, R=Rarely, D=Don't know		R	R	R	R	R	R	R	F	R	R	R	R	R	R	X	X	X	R	R	78.9474		R	R	R	R	R	R	R	R	R	R	R	R	R	X	X	X	R	82.3529	Agreement
	Present in high level of pain	F=Frequently, R=Rarely, D=Don't know		R	R	R	R	R	R	R	F	R	R	R	R	F	R	X	X	X	X	F	63.1579		R	R	R	R	R	R	R	R	R	R	R	R	R	X	X	X	R	82.3529	Agreement
30.Lying on its side	Acute or Chronic conditions	A=acute, C=chronic, B=both, N=none		B	B	B	N	N	B	N	B	A	B	A	B	B	A	A	A	A	A	B	47.3684		N	B	B	N	B	B	B	B	B	A	B	B	A	A	A	B	A	58.8235			B	B	B	B	B
	Reliability	C=Certenly reliable, L=Low reliability		L	C	L	L	L	L	L	L	L	L	C	L	L	L	C	L	L	C	L	78.9474		L	C	L	L	L	L	L	L	L	L	L	L	L	L	L	L	L	94.1176			L	L	L	L	L
	Present in low level of pain	F=Frequently, R=Rarely, D=Don't know		F	R	F	R	F	R	R	F	F	F	R	R	R	R	R	R	X	R	R	63.1579		R	R	R	R	R	R	R	R	F	R	R	R	R	R	R	R	R	94.1176			R	R	R	R	R
	Present in high level of pain	F=Frequently, R=Rarely, D=Don't know		F	F	F	R	F	F	R	R	F	F	F	R	F	R	F	F	F	F	F	73.6842		F	F	F	R	F	F	R	R	F	F	F	F	F	F	F	F	F	82.3529			F	F	F	F	F
31.Crouching	Acute or Chronic conditions	A=acute, C=chronic, B=both, N=none		B	B	B	N	B	B	A	A	C	B	N	B	B	B	B	B	B	A	A	63.1579		B	B	B	N	B	B	B	A	B	N	B	B	B	B	B	B	A	76.4706			B	B	B	B	B
	Reliability	C=Certenly reliable, L=Low reliability		L	C	C	L	L	L	L	C	C	L	L	L	L	L	C	L	L	C	C	63.1579		C	C	L	L	L	L	L	C	L	L	L	L	L	L	L	L	L	82.3529			L	L	L	L	L
	Present in low level of pain	F=Frequently, R=Rarely, D=Don't know		R	F	F	R	F	R	R	F	F	F	X	F	R	F	R	R	R	R	R	52.6316		F	F	R	R	F	R	R	R	F	R	R	R	F	R	R	R	R	70.5882			R	F	R	R	R
	Present in high level of pain	F=Frequently, R=Rarely, D=Don't know		R	F	F	R	F	F	F	F	F	F	R	F	F	F	F	F	F	F	F	84.2105		F	F	F	F	F	F	F	F	F	R	F	F	F	F	F	F	F	94.1176			F	F	F	F	F
32.Standing longer than usual	Acute or Chronic conditions	A=acute, C=chronic, B=both, N=none		N	N	B	N	N	B	A	B	N	B	A	N	B	N	A	B	B	A	B	42.1053		N	N	B	N	B	B	B	B	B	A	B	B	N	A	B	B	B	64.7059			B	N	B	N	B
	Reliability	C=Certenly reliable, L=Low reliability		C	L	L	L	L	L	L	L	L	L	L	L	L	L	L	L	L	L	L	94.7368		L	L	L	L	L	L	L	L	L	L	L	L	L	L	L	L	L	100			L	L	L	L	L
	Present in low level of pain	F=Frequently, R=Rarely, D=Don't know		R	F	R	R	R	R	R	F	R	F	R	R	R	R	R	F	F	R	R	73.6842		R	X	R	R	R	R	R	R	R	R	R	R	R	R	R	F	R	88.2353			R	R	R	R	R
	Present in high level of pain	F=Frequently, R=Rarely, D=Don't know		R	X	R	R	R	F	F	F	R	F	R	R	F	R	F	F	F	R	F	47.3684		R	X	R	R	F	F	R	R	R	F	R	F	R	F	F	F	F	47.0588			F	X	R	R	F
33.Tail up	Acute or Chronic conditions	A=acute, C=chronic, B=both, N=none		N	B	N	N	N	N	N	B	N	N	N	N	N	N	N	N	N	N	B	84.2105		N	C	N	N	N	N	N	N	N	N	N	N	N	N	N	N	N	94.1176			N	N	N	N	N
	Reliability	C=Certenly reliable, L=Low reliability		C	L	X	L	L	L	L	L	L	L	L	L	L	L	X	X	X	L	C	68.4211		C	L	L	L	L	L	L	L	L	L	L	L	L	X	X	X	L	76.4706			L	L	L	L	L
	Present in low level of pain	F=Frequently, R=Rarely, D=Don't know		F	F	R	R	R	R	R	F	R	F	R	R	R	R	X	X	X	R	R	63.1579		R	F	R	R	R	R	R	R	F	R	R	R	R	X	X	X	R	70.5882			R	F	R	R	R
	Present in high level of pain	F=Frequently, R=Rarely, D=Don't know		F	R	R	R	R	R	R	F	R	R	R	R	R	R	X	X	X	R	F	68.4211		R	F	R	R	R	R	R	R	R	R	R	R	R	X	X	X	R	76.4706			R	R	R	R	R
34.Tail down	Acute or Chronic conditions	A=acute, C=chronic, B=both, N=none		B	B	B	N	B	B	A	B	B	B	N	B	B	B	N	B	B	B	B	78.9474		B	B	B	N	B	B	B	B	B	N	B	B	B	N	B	B	B	82.3529			B	B	B	B	B
	Reliability	C=Certenly reliable, L=Low reliability		C	C	L	L	L	C	L	L	L	L	L	L	L	L	X	L	L	L	L	78.9474		C	C	L	L	L	L	L	L	L	L	L	L	L	X	L	L	L	82.3529			L	L	L	L	L
	Present in low level of pain	F=Frequently, R=Rarely, D=Don't know		F	F	F	R	F	R	R	F	F	F	R	F	F	R	X	F	F	R	R	57.8947		F	F	F	R	F	F	F	X	F	R	F	F	F	X	F	F	R	70.5882			R	F	F	F	F
	Present in high level of pain	F=Frequently, R=Rarely, D=Don't know		F	F	F	R	F	F	R	F	F	F	R	F	F	R	X	F	F	F	R	68.4211		F	F	F	F	F	F	F	X	F	R	F	F	F	X	F	F	F	82.3529			F	F	F	F	F
35.Body relaxed	Acute or Chronic conditions	A=acute, C=chronic, B=both, N=none		B	N	N	N	N	N	N	N	N	N	N	N	N	N	N	N	N	N	B	89.4737		N	N	N	N	N	N	N	X	N	N	N	N	N	N	N	N	N	94.1176			N	N	N	N	N
	Reliability	C=Certenly reliable, L=Low reliability		C	L	X	L	L	L	L	C	L	L	L	L	L	L	X	X	X	C	C	57.8947		L	L	L	L	L	L	L	X	L	L	L	L	L	X	X	X	C	70.5882			L	L	L	L	L
	Present in low level of pain	F=Frequently, R=Rarely, D=Don't know		R	F	R	R	R	R	R	R	R	F	F	R	F	F	X	X	X	R	R	57.8947		R	F	R	R	R	R	R	R	F	R	R	R	F	X	X	X	R	64.7059			R	F	R	R	R
	Present in high level of pain	F=Frequently, R=Rarely, D=Don't know		R	R	R	R	R	R	R	R	R	R	F	R	R	R	X	X	X	X	R	73.6842		R	R	R	R	R	R	R	R	R	R	R	R	R	X	X	X	C	76.4706			R	R	R	R	R
36.Body tense	Acute or Chronic conditions	A=acute, C=chronic, B=both, N=none		B	B	B	A	B	B	A	B	B	B	B	B	B	B	B	B	B	B	B	89.4737		B	B	B	B	B	B	B	B	B	B	B	B	B	B	B	B	B	100			B	B	B	B	B
	Reliability	C=Certenly reliable, L=Low reliability		C	C	L	L	L	L	C	C	C	C	L	L	L	L	C	L	L	L	C	57.8947		C	C	L	L	L	L	L	C	C	L	L	L	L	C	L	L	L	70.5882			L	C	L	L	L
	Present in low level of pain	F=Frequently, R=Rarely, D=Don't know		F	F	D	R	F	R	F	F	F	F	F	R	F	R	F	R	F	F	F	68.4211		F	F	F	R	F	F	F	F	F	F	F	F	F	F	R	F	F	88.2353			F	F	F	F	F
	Present in high level of pain	F=Frequently, R=Rarely, D=Don't know		F	F	D	F	F	F	F	F	F	F	F	F	F	F	F	R	F	F	F	89.4737		F	F	F	F	F	F	F	F	F	F	F	F	F	F	R	F	F	94.1176			F	F	F	F	F
37.Hissing	Acute or Chronic conditions	A=acute, C=chronic, B=both, N=none		N	B	N	A	C	B	B	B	B	B	B	A	B	B	N	B	B	B	B	68.4211		N	B	B	B	B	B	B	B	B	B	B	B	B	N	B	B	A	82.3529			B	B	B	B	B
	Reliability	C=Certenly reliable, L=Low reliability		L	L	X	L	L	L	L	C	L	L	C	L	L	L	X	L	L	C	L	73.6842		L	L	L	L	L	L	L	L	L	C	L	L	L	X	L	L	L	88.2353			L	L	L	L	L
	Present in low level of pain	F=Frequently, R=Rarely, D=Don't know		D	F	D	R	F	R	F	F	F	F	F	R	R	R	X	F	F	F	R	52.6316		R	F	F	R	F	F	F	F	F	F	F	F	R	X	F	F	F	76.4706			F	F	F	F	F
	Present in high level of pain	F=Frequently, R=Rarely, D=Don't know		D	F	D	R	F	F	F	F	F	F	F	F	F	F	X	F	F	F	F	78.9474		R	D	F	F	F	F	F	F	F	F	F	F	F	X	F	F	F	82.3529			F	F	F	F	F
38.Meowing	Acute or Chronic conditions	A=acute, C=chronic, B=both, N=none		B	X	B	N	N	B	N	N	B	B	B	B	B	B	B	N	B	B	B	68.4211		B	X	B	N	B	B	B	B	B	B	B	B	B	B	B	B	B	88.2353			B	B	B	B	B
	Reliability	C=Certenly reliable, L=Low reliability		L	X	L	L	L	L	L	C	L	L	C	L	L	L	L	X	L	C	L	73.6842		L	X	L	L	L	L	L	L	L	C	L	L	L	L	L	L	L	88.2353			L	L	L	L	L
	Present in low level of pain	F=Frequently, R=Rarely, D=Don't know		F	X	R	R	R	R	R	R	F	F	F	F	R	R	F	X	F	R	R	52.6316		F	X	R	R	R	R	R	R	R	F	R	R	R	F	R	F	R	70.5882			R	X	R	R	R
	Present in high level of pain	F=Frequently, R=Rarely, D=Don't know		F	X	R	F	F	F	R	R	F	F	F	F	F	R	F	X	F	R	F	63.1579		R	X	F	F	F	F	R	F	F	F	F	F	R	F	R	F	R	64.7059			F	X	F	F	F
39.Crying	Acute or Chronic conditions	A=acute, C=chronic, B=both, N=none		N	A	B	B	A	B	B	B	B	B	B	B	B	A	B	B	B	A	B	73.6842		N	A	B	B	B	B	B	B	B	B	B	B	A	B	B	B	A	76.4706			B	A	B	B	B
	Reliability	C=Certenly reliable, L=Low reliability		L	C	L	L	C	C	C	C	L	L	C	L	L	L	C	L	L	C	C	52.6316		L	C	L	L	L	L	L	C	L	C	L	L	L	L	L	L	L	82.3529			L	L	L	L	L
	Present in low level of pain	F=Frequently, R=Rarely, D=Don't know		R	R	F	R	F	R	R	F	F	F	F	F	R	R	R	R	F	R	R	57.8947		R	R	R	R	F	R	R	R	R	F	R	R	R	R	R	R	R	88.2353			R	R	R	R	R
	Present in high level of pain	F=Frequently, R=Rarely, D=Don't know		R	F	R	F	F	F	F	F	F	F	F	F	F	R	F	R	F	R	F	73.6842		R	F	F	F	F	F	F	F	F	F	F	F	R	F	R	F	R	76.4706			F	F	F	F	F
40.Growling	Acute or Chronic conditions	A=acute, C=chronic, B=both, N=none		B	A	B	B	B	B	B	B	B	B	B	B	B	B	N	B	B	B	B	89.4737		B	A	B	B	B	B	B	B	B	B	B	B	B	B	B	B	B	94.1176			B	B	B	B	B
	Reliability	C=Certenly reliable, L=Low reliability		C	C	C	L	C	L	C	C	C	L	C	C	C	L	X	L	L	C	L	57.8947		L	C	C	L	C	C	C	C	L	C	C	C	L	L	L	L	C	58.8235			C	C	C	L	C
	Present in low level of pain	F=Frequently, R=Rarely, D=Don't know		F	R	F	R	F	R	R	F	F	F	F	R	R	F	X	R	R	R	R	52.6316		F	R	R	R	F	R	R	R	F	F	R	R	F	R	R	R	R	70.5882			R	R	X	R	R
	Present in high level of pain	F=Frequently, R=Rarely, D=Don't know		F	F	F	R	F	F	F	F	F	F	F	F	F	F	X	R	F	F	F	84.2105		R	F	F	F	F	F	F	F	F	F	F	X	F	F	R	F	F	82.3529			F	F	F	F	F
41.Groaning	Acute or Chronic conditions	A=acute, C=chronic, B=both, N=none		B	N	B	B	A	B	B	A	B	B	N	A	B	B	A	B	B	B	B	68.4211		B	X	B	B	B	B	B	B	B	B	B	B	B	A	B	B	B	88.2353			B	B	B	B	B
	Reliability	C=Certenly reliable, L=Low reliability		L	X	C	L	C	C	C	C	L	L	C	C	L	L	C	L	L	C	C	52.6316		L	X	C	L	C	C	C	C	C	C	C	C	L	C	L	L	C	64.7059			C	X	C	L	C
	Present in low level of pain	F=Frequently, R=Rarely, D=Don't know		F	X	F	R	F	R	R	F	F	F	R	R	R	R	R	R	X	R	R	57.8947		R	X	R	R	F	R	R	R	R	R	R	R	R	R	R	R	R	88.2353			R	R	R	R	R
	Present in high level of pain	F=Frequently, R=Rarely, D=Don't know		F	X	F	R	R	F	F	F	F	F	F	F	F	F	F	R	X	F	F	73.6842		R	X	F	F	F	F	F	F	F	F	F	X	F	F	R	R	F	70.5882			F	X	F	F	F
42.Spitting	Acute or Chronic conditions	A=acute, C=chronic, B=both, N=none		N	N	N	A	N	B	B	N	B	B	A	A	B	A	N	N	B	B	B	42.1053		N	N	N	A	N	B	B	B	A	B	B	B	B	N	X	B	B	52.9412			N	N	B	A	B
	Reliability	C=Certenly reliable, L=Low reliability		L	L	X	L	L	C	C	L	L	L	C	L	L	L	X	X	L	C	L	63.1579		L	L	L	L	L	L	L	L	L	L	L	L	L	X	X	L	L	88.2353			L	L	L	L	L
	Present in low level of pain	F=Frequently, R=Rarely, D=Don't know		R	R	D	R	R	R	R	R	F	F	R	R	R	R	X	X	R	R	R	73.6842		R	R	R	R	R	R	R	R	R	R	R	X	R	X	X	R	X	76.4706			R	R	R	R	R
	Present in high level of pain	F=Frequently, R=Rarely, D=Don't know		R	F	D	F	F	F	F	R	F	F	F	F	F	F	X	X	F	F	F	73.6842		R	F	F	F	F	F	F	F	F	F	F	X	F	X	X	F	F	76.4706			R	F	F	F	F
43.Purring	Acute or Chronic conditions	A=acute, C=chronic, B=both, N=none		N	B	N	N	C	A	N	B	B	N	N	B	C	B	B	N	B	B	A	42.1053		N	B	B	N	B	B	N	B	B	N	B	B	B	B	N	B	N	64.7059			B	B	B	N	B
	Reliability	C=Certenly reliable, L=Low reliability		L	L	X	L	L	L	L	L	L	L	L	L	C	L	L	X	L	L	C	78.9474		L	L	L	L	L	L	L	L	L	L	L	L	L	L	L	L	L	100			L	L	L	L	L
	Present in low level of pain	F=Frequently, R=Rarely, D=Don't know		F	F	R	R	R	R	R	F	F	F	R	R	R	R	F	X	F	R	R	57.8947		R	F	R	R	R	R	R	R	R	R	R	R	R	F	X	R	R	82.3529			R	R	R	R	R
	Present in high level of pain	F=Frequently, R=Rarely, D=Don't know		R	F	R	R	R	F	R	F	F	F	R	R	F	R	F	X	R	R	F	52.6316		R	F	F	R	F	F	R	F	R	R	R	F	R	F	X	R	R	52.9412			R	F	X	R	R
44.Eyes closed	Acute or Chronic conditions	A=acute, C=chronic, B=both, N=none		B	B	N	B	C	B	A	A	B	B	B	B	B	A	B	B	B	A	B	68.4211		B	B	B	B	B	B	A	A	B	B	B	B	B	B	B	B	A	82.3529			B	B	B	B	B
	Reliability	C=Certenly reliable, L=Low reliability		C	L	X	L	C	C	C	C	C	C	C	L	L	C	L	L	X	C	L	52.6316		C	L	C	L	C	C	C	C	C	C	C	C	C	L	L	L	C	70.5882			C	L	C	L	X
	Present in low level of pain	F=Frequently, R=Rarely, D=Don't know		F	R	R	R	F	R	R	F	F	F	F	F	R	R	R	F	R	R	F	52.6316		F	R	R	R	R	R	R	R	R	R	R	R	R	R	F	R	R	88.2353			R	R	R	R	R
	Present in high level of pain	F=Frequently, R=Rarely, D=Don't know		F	F	R	R	R	F	F	F	F	F	F	F	F	F	F	R	F	F	F	78.9474		F	F	F	F	F	F	F	F	F	F	F	F	F	F	F	F	F	100			F	F	F	F	F
45.Half blinks	Acute or Chronic conditions	A=acute, C=chronic, B=both, N=none		B	B	N	B	C	B	A	A	A	X	B	B	L	B	N	B	X	A	A	42.1053		B	B	B	B	B	B	B	A	B	B	B	B	B	N	B	B	B	88.2353			B	B	B	B	B
	Reliability	C=Certenly reliable, L=Low reliability		C	L	X	L	L	C	C	L	L	L	C	L	L	L	X	L	X	C	C	52.6316		C	L	L	L	L	L	L	C	L	L	L	L	L	X	L	L	C	76.4706			L	L	L	L	L
	Present in low level of pain	F=Frequently, R=Rarely, D=Don't know		F	F	R	R	F	R	R	F	R	D	F	R	R	F	X	D	X	R	R	47.3684		F	F	R	R	F	R	R	R	R	R	R	R	R	X	R	R	R	76.4706			R	F	R	R	R
	Present in high level of pain	F=Frequently, R=Rarely, D=Don't know		F	F	R	R	R	F	F	F	R	D	F	R	R	F	X	D	X	F	R	36.8421		F	F	F	R	F	F	F	F	F	F	F	F	F	X	F	F	F	88.2353			F	F	F	F	F
46.Mouth open	Acute or Chronic conditions	A=acute, C=chronic, B=both, N=none		N	N	B	B	B	B	N	N	A	N	A	B	B	N	A	B	A	A	A	36.8421		N	N	B	B	B	B	B	N	A	A	B	B	N	A	B	A	N	47.0588			N	N	B	B	B
	Reliability	C=Certenly reliable, L=Low reliability		L	L	L	L	C	C	L	L	L	L	L	L	L	L	L	L	L	C	L	84.2105		L	L	L	L	L	L	L	L	L	L	L	L	L	L	L	L	L	100			L	L	L	L	L
	Present in low level of pain	F=Frequently, R=Rarely, D=Don't know		R	R	F	R	R	R	R	D	R	R	R	R	R	R	R	R	R	R	R	89.4737		R	R	R	R	R	R	R	R	R	R	R	R	R	R	R	R	R	100			R	R	R	R	R
	Present in high level of pain	F=Frequently, R=Rarely, D=Don't know		R	F	F	R	F	F	R	D	F	R	F	R	F	R	F	R	F	R	F	52.6316		R	F	F	R	F	F	F	R	F	F	F	F	R	F	F	F	R	70.5882			F	F	F	F	F
47.Mouth semi open	Acute or Chronic conditions	A=acute, C=chronic, B=both, N=none		N	N	B	B	C	B	N	N	A	B	A	B	B	N	B	B	B	A	A	47.3684		N	N	B	B	B	B	B	N	B	A	B	B	N	B	B	B	N	64.7059			B	N	B	B	B
	Reliability	C=Certenly reliable, L=Low reliability		L	L	L	L	C	L	L	L	L	L	C	L	L	L	C	L	L	C	C	73.6842		L	L	L	L	L	L	L	L	L	L	L	L	L	L	L	L	L	100			L	L	L	L	L
	Present in low level of pain	F=Frequently, R=Rarely, D=Don't know		R	R	F	R	R	R	R	D	F	R	F	R	R	R	R	R	R	R	R	78.9474		R	R	R	R	R	R	R	R	R	F	R	R	F	R	R	R	R	88.2353			R	R	R	R	R
	Present in high level of pain	F=Frequently, R=Rarely, D=Don't know		R	F	F	R	F	F	R	D	F	F	F	R	R	R	F	R	F	R	F	52.6316		R	F	F	R	F	F	R	R	F	F	F	F	R	F	F	F	R	64.7059			F	F	F	R	F
48.Third eyelid	Acute or Chronic conditions	A=acute, C=chronic, B=both, N=none		B	A	C	N	C	B	N	N	B	B	N	N	B	A	X	B	B	B	B	47.3684		B	A	B	N	B	B	N	N	B	N	B	B	A	X	B	B	B	58.8235			N	A	B	N	B
	Reliability	C=Certenly reliable, L=Low reliability		L	L	L	L	C	L	L	L	C	L	L	L	L	L	X	L	L	L	L	84.2105		C	L	L	L	L	L	L	L	L	L	L	L	L	L	L	L	L	94.1176			L	L	L	L	L
	Present in low level of pain	F=Frequently, R=Rarely, D=Don't know		F	R	F	R	F	R	R	R	F	R	R	R	R	R	X	R	F	R	R	68.4211		F	R	R	R	R	R	R	R	R	R	R	R	R	X	R	R	R	88.2353			R	R	R	R	R
	Present in high level of pain	F=Frequently, R=Rarely, D=Don't know		R	F	F	R	F	F	R	R	F	F	R	R	R	F	X	F	F	R	R	47.3684		R	F	F	R	F	F	R	R	R	R	R	F	F	X	F	F	R	47.0588			R	F	R	R	R
49.Pupil dilation	Acute or Chronic conditions	A=acute, C=chronic, B=both, N=none		N	A	B	B	A	A	N	A	B	A	A	B	A	A	N	B	A	N	B	42.1053		A	A	A	A	A	A	N	A	A	A	A	A	A	N	X	A	N	76.4706			A	A	A	A	A
	Reliability	C=Certenly reliable, L=Low reliability		C	C	L	L	C	C	L	L	L	L	L	L	L	L	X	L	L	L	L	73.6842		L	C	L	L	L	L	L	L	L	L	L	L	L	X	X	L	L	82.3529			L	L	L	L	L
	Present in low level of pain	F=Frequently, R=Rarely, D=Don't know		R	R	F	R	R	R	R	F	F	R	R	R	R	R	X	F	X	R	R	68.4211		F	R	R	R	R	R	R	R	R	R	R	R	R	X	X	R	R	82.3529			R	R	R	R	R
	Present in high level of pain	F=Frequently, R=Rarely, D=Don't know		R	F	R	F	F	F	R	F	F	F	F	F	F	F	X	F	F	R	F	73.6842		R	F	F	F	F	F	R	F	F	F	F	F	F	X	X	F	R	70.5882			F	F	F	F	F
50.Pupil constriction	Acute or Chronic conditions	A=acute, C=chronic, B=both, N=none		B	N	B	N	C	N	N	N	A	N	A	N	N	N	N	N	N	A	B	63.1579		B	N	N	N	N	N	N	N	N	A	N	N	N	N	B	N	N	82.3529			C	N	N	N	N
	Reliability	C=Certenly reliable, L=Low reliability		C	L	L	L	L	L	L	L	L	L	L	L	L	L	X	X	X	L	L	78.9474		C	L	L	L	L	L	L	L	L	L	L	L	L	X	L	X	L	82.3529			C	L	L	L	L
	Present in low level of pain	F=Frequently, R=Rarely, D=Don't know		F	R	D	R	F	R	R	R	F	D	R	R	R	R	X	X	X	R	R	57.8947		F	R	R	R	R	R	R	R	R	R	R	R	R	X	R	X	R	82.3529			R	R	R	R	R
	Present in high level of pain	F=Frequently, R=Rarely, D=Don't know		F	R	D	R	R	R	R	R	F	D	F	R	R	R	X	X	X	R	R	57.8947		F	R	R	R	R	R	R	R	R	F	R	R	R	X	R	X	R	76.4706			F	R	R	R	R
51.Ear flattener	Acute or Chronic conditions	A=acute, C=chronic, B=both, N=none		N	A	B	B	B	X	A	A	B	B	A	B	A	A	B	B	B	A	A	47.3684		N	A	B	B	B	X	A	A	B	A	B	B	A	B	B	B	A	52.9412			N	A	B	B	B
	Reliability	C=Certenly reliable, L=Low reliability		C	C	L	C	L	X	L	C	C	C	L	L	L	L	L	L	L	C	C	52.6316		L	C	L	C	L	X	L	C	C	L	L	L	L	L	L	L	C	64.7059			L	C	L	C	L
	Present in low level of pain	F=Frequently, R=Rarely, D=Don't know		R	F	R	R	F	X	F	F	F	F	R	R	F	R	F	D	R	F	F	52.6316		R	F	F	R	F	X	F	R	F	R	F	F	R	F	R	R	F	52.9412			R	F	F	F	F
	Present in high level of pain	F=Frequently, R=Rarely, D=Don't know		R	F	R	F	F	X	F	F	F	F	F	F	F	F	F	F	F	F	F	84.2105		F	F	F	F	F	X	F	F	F	F	F	F	F	F	F	F	F	94.1176			F	F	F	F	F
52.Ear rotated	Acute or Chronic conditions	A=acute, C=chronic, B=both, N=none		B	N	N	B	N	B	A	A	B	B	N	B	N	N	N	B	B	A	A	42.1053		B	A	B	B	B	B	A	A	B	N	B	N	N	B	B	B	A	58.8235			B	A	B	B	B
	Reliability	C=Certenly reliable, L=Low reliability		L	L	X	L	L	L	L	L	C	L	L	L	L	L	X	L	L	L	C	78.9474		L	L	L	L	L	L	L	L	L	L	L	L	L	L	L	L	L	100			L	L	L	L	L
	Present in low level of pain	F=Frequently, R=Rarely, D=Don't know		R	R	R	R	R	R	F	F	F	F	R	R	R	R	X	D	D	R	F	57.8947		R	R	R	R	R	R	F	R	R	R	R	R	R	R	R	D	R	88.2353			R	R	R	R	R
	Present in high level of pain	F=Frequently, R=Rarely, D=Don't know		R	X	R	F	R	F	F	F	F	F	F	R	R	R	X	F	D	F	F	52.6316		R	F	F	F	F	F	F	R	F	F	F	R	R	F	F	F	F	76.4706			F	F	F	F	F
53.Ear downward	Acute or Chronic conditions	A=acute, C=chronic, B=both, N=none		N	A	N	B	N	B	A	A	B	B	A	B	N	A	N	B	B	X	A	36.8421		N	A	B	B	B	B	B	A	B	A	B	N	A	B	X	B	A	52.9412			B	A	B	B	B
	Reliability	C=Certenly reliable, L=Low reliability		C	C	X	L	L	C	L	C	C	L	L	L	L	L	X	L	L	L	C	57.8947		L	C	L	L	L	L	L	C	L	L	L	L	L	L	X	L	L	82.3529			L	L	L	L	L
	Present in low level of pain	F=Frequently, R=Rarely, D=Don't know		R	F	R	R	R	R	F	F	F	F	R	R	R	R	X	D	F	F	F	47.3684		R	F	R	R	R	R	R	R	R	R	R	R	R	R	X	F	F	76.4706			R	R	R	R	R
	Present in high level of pain	F=Frequently, R=Rarely, D=Don't know		R	F	R	F	F	F	F	F	F	F	F	F	R	F	X	F	F	F	F	78.9474		R	F	F	F	F	F	F	F	F	F	F	R	F	F	X	F	F	82.3529			F	F	F	F	F
54.Whiskers downwards	Acute or Chronic conditions	A=acute, C=chronic, B=both, N=none		N	A	B	B	N	A	N	A	B	B	N	B	N	A	B	X	B	A	B	42.1053		N	A	B	B	B	B	B	A	B	N	B	N	B	B	X	B	A	58.8235			B	A	B	B	B
	Reliability	C=Certenly reliable, L=Low reliability		C	L	L	C	L	L	L	C	C	C	L	L	L	L	L	X	X	L	L	63.1579		L	L	L	L	L	L	L	L	C	L	L	L	L	L	X	L	L	88.2353			L	L	L	L	L
	Present in low level of pain	F=Frequently, R=Rarely, D=Don't know		R	R	D	R	R	R	R	F	F	F	R	R	R	R	R	X	D	F	R	63.1579		R	R	R	R	R	R	R	R	F	R	R	R	R	R	X	R	F	82.3529			R	R	R	R	R
	Present in high level of pain	F=Frequently, R=Rarely, D=Don't know		R	F	D	F	R	F	R	F	F	F	F	R	R	R	F	X	D	F	R	47.3684		R	F	F	F	F	F	R	R	F	F	F	R	R	F	X	F	F	64.7059			F	F	F	F	F
55.Whiskers raised	Acute or Chronic conditions	A=acute, C=chronic, B=both, N=none		N	N	N	N	N	N	N	A	N	N	N	N	N	N	N	X	X	X	B	73.6842		N	N	N	N	N	N	B	N	N	N	N	N	N	N	X	N	N	88.2353	Agreement
	Reliability	C=Certenly reliable, L=Low reliability		C	L	X	L	L	L	L	L	L	L	L	L	L	L	X	X	X	L	L	73.6842		L	L	L	L	L	L	L	L	L	L	L	L	L	X	X	X	L	82.3529	Agreement
	Present in low level of pain	F=Frequently, R=Rarely, D=Don't know		R	R	R	R	R	R	R	F	F	R	R	R	R	R	X	X	X	R	R	73.6842		R	R	R	R	R	R	R	R	R	R	R	R	R	X	X	X	R	82.3529	Agreement
	Present in high level of pain	F=Frequently, R=Rarely, D=Don't know		R	R	R	R	R	R	R	F	F	R	F	R	R	R	X	X	X	F	F	57.8947		R	R	R	R	R	R	R	R	R	R	R	R	R	X	X	X	R	82.3529	Agreement
56.Whiskers backwards	Acute or Chronic conditions	A=acute, C=chronic, B=both, N=none		N	N	N	N	N	A	N	A	B	B	N	A	N	A	N	X	B	A	B	47.3684		N	N	N	N	N	N	B	A	B	N	N	N	A	N	X	B	A	58.8235			N	N	N	N	N
	Reliability	C=Certenly reliable, L=Low reliability		C	L	X	L	L	L	L	C	L	C	L	L	L	L	X	X	L	C	L	63.1579		L	L	L	L	L	L	L	C	C	L	L	L	L	X	X	L	L	76.4706			L	L	L	L	L
	Present in low level of pain	F=Frequently, R=Rarely, D=Don't know		R	R	R	R	R	R	R	F	F	F	R	R	R	F	X	X	R	F	R	63.1579		R	R	R	R	R	R	R	R	F	R	X	R	R	X	X	R	R	76.4706			R	R	R	R	R
	Present in high level of pain	F=Frequently, R=Rarely, D=Don't know		R	R	R	R	R	F	R	F	F	F	F	R	R	F	X	X	F	F	F	47.3684		R	F	R	R	R	F	R	F	F	F	F	R	F	X	X	F	F	52.9412			F	F	F	R	F
57.Tongue showing	Acute or Chronic conditions	A=acute, C=chronic, B=both, N=none		N	N	B	N	C	B	N	N	A	A	N	B	B	A	B	N	B	N	A	42.1053		N	N	N	N	N	N	N	N	A	X	N	B	A	B	X	B	N	58.8235			N	N	N	N	N
	Reliability	C=Certenly reliable, L=Low reliability		C	L	L	L	C	C	L	L	C	L	L	L	L	L	C	X	L	L	L	68.4211		L	L	L	L	L	L	L	L	L	X	L	L	L	C	X	L	L	82.3529			L	L	L	L	L
	Present in low level of pain	F=Frequently, R=Rarely, D=Don't know		R	R	R	R	R	R	R	D	F	F	X	R	R	R	R	X	F	X	R	63.1579		R	R	R	R	R	R	R	R	R	X	R	R	R	R	X	R	X	82.3529			R	R	R	R	R
	Present in high level of pain	F=Frequently, R=Rarely, D=Don't know		R	R	R	R	R	F	R	D	F	F	R	F	F	R	F	X	F	R	F	47.3684		R	F	R	R	F	F	R	R	F	X	F	F	R	F	X	F	R	47.0588			F	F	F	R	F
58.Panting	Acute or Chronic conditions	A=acute, C=chronic, B=both, N=none		N	A	B	B	A	A	A	A	A	A	A	A	B	A	B	B	B	A	A	63.1579		N	A	A	A	A	A	A	A	A	X	A	A	A	A	B	A	A	82.3529			A	A	A	A	A
	Reliability	C=Certenly reliable, L=Low reliability		C	L	L	L	C	C	L	L	C	L	L	C	L	L	C	C	L	L	L	63.1579		L	L	L	L	C	C	L	L	L	X	L	L	L	C	C	L	L	70.5882			L	L	X	L	L
	Present in low level of pain	F=Frequently, R=Rarely, D=Don't know		R	R	F	R	R	R	R	R	F	R	R	R	R	R	R	F	R	R	R	84.2105		R	R	R	R	R	R	R	R	R	X	R	R	R	R	R	R	R	94.1176			R	R	R	R	R
	Present in high level of pain	F=Frequently, R=Rarely, D=Don't know		R	F	R	F	F	F	F	R	F	R	F	F	F	R	F	F	F	R	F	68.4211		R	F	R	F	F	F	F	F	F	X	F	F	F	F	F	F	R	76.4706			F	F	F	F	F
59.Licking object or people	Acute or Chronic conditions	A=acute, C=chronic, B=both, N=none		N	B	B	B	B	A	B	B	B	C	A	B	B	B	N	X	B	C	B	63.1579		N	B	B	B	B	B	B	B	C	X	B	B	B	N	X	B	C	64.7059			B	B	B	B	B
	Reliability	C=Certenly reliable, L=Low reliability		L	L	C	L	L	C	L	C	L	L	C	L	L	C	X	L	L	C	L	63.1579		L	L	L	L	L	L	L	L	L	X	L	L	L	X	X	L	L	82.3529			L	L	L	L	L
	Present in low level of pain	F=Frequently, R=Rarely, D=Don't know		R	F	F	F	R	R	R	F	F	R	R	F	R	F	X	F	R	F	R	47.3684		R	F	R	F	R	R	R	R	R	X	R	R	F	X	X	R	R	64.7059			R	R	R	R	R
	Present in high level of pain	F=Frequently, R=Rarely, D=Don't know		R	F	F	F	R	F	R	F	F	R	F	F	F	F	X	F	R	F	R	63.1579		R	F	F	F	R	F	R	F	R	X	F	F	F	X	X	R	F	52.9412			F	F	F	F	F
60.More rubbing toward people	Acute or Chronic conditions	A=acute, C=chronic, B=both, N=none		N	N	N	N	C	B	N	N	B	N	N	N	N	N	B	N	C	N	A	68.4211		N	N	N	N	N	N	N	N	N	X	N	N	N	B	N	C	N	82.3529	Agreement
	Reliability	C=Certenly reliable, L=Low reliability		C	L	X	L	L	L	L	C	L	L	L	L	L	L	L	X	L	L	C	73.6842		L	L	L	L	L	L	L	L	L	X	L	L	L	L	X	L	L	88.2353	Agreement
	Present in low level of pain	F=Frequently, R=Rarely, D=Don't know		R	R	R	R	F	R	R	F	F	R	R	R	R	R	F	X	R	R	R	73.6842		R	R	R	R	R	R	R	R	R	X	R	R	R	F	X	R	R	82.3529	Agreement
	Present in high level of pain	F=Frequently, R=Rarely, D=Don't know		R	R	R	R	R	R	R	F	R	R	R	R	R	R	R	X	X	R	F	78.9474		R	R	R	R	R	R	R	R	R	X	R	R	R	R	X	R	R	88.2353	Agreement
61.Less rubbing toward people	Acute or Chronic conditions	A=acute, C=chronic, B=both, N=none		B	B	B	B	A	B	B	B	B	B	B	B	B	B	B	B	B	B	A	89.4737		B	B	B	B	B	B	B	B	B	B	B	B	B	B	B	B	B	100	Agreement
	Reliability	C=Certenly reliable, L=Low reliability		L	L	L	C	L	C	L	L	L	L	L	L	L	L	L	L	L	L	L	89.4737		C	L	L	L	L	L	L	L	L	L	L	L	L	L	L	L	L	94.1176	Agreement
	Present in low level of pain	F=Frequently, R=Rarely, D=Don't know		F	F	F	R	F	R	R	F	F	R	R	R	R	F	F	F	F	F	R	57.8947		F	F	F	R	F	F	F	R	F	F	F	F	R	F	F	F	F	82.3529	Agreement
	Present in high level of pain	F=Frequently, R=Rarely, D=Don't know		F	F	F	F	F	F	R	F	F	F	F	F	F	F	F	F	F	F	F	94.7368		F	F	F	F	F	F	F	R	F	F	F	F	F	F	F	F	F	94.1176	Agreement
62.More rubbing on objects	Acute or Chronic conditions	A=acute, C=chronic, B=both, N=none		N	N	L	N	C	B	N	N	B	N	N	N	B	N	N	N	C	C	A	57.8947		N	N	N	N	N	N	N	N	N	X	N	N	N	N	N	N	N	94.1176	Agreement
	Reliability	C=Certenly reliable, L=Low reliability		C	L	X	L	L	L	L	L	L	L	L	L	L	L	X	X	L	L	C	73.6842		L	L	L	L	L	L	L	L	L	X	L	L	L	X	L	X	L	82.3529	Agreement
	Present in low level of pain	F=Frequently, R=Rarely, D=Don't know		R	R	R	R	R	R	R	D	F	R	R	R	R	R	X	X	R	R	R	78.9474		R	R	R	R	R	R	R	R	R	X	R	R	R	X	R	X	R	82.3529	Agreement
	Present in high level of pain	F=Frequently, R=Rarely, D=Don't know		R	R	R	R	R	R	R	D	R	R	R	R	R	R	R	X	X	R	F	78.9474		R	R	R	R	R	R	R	R	R	X	R	R	R	X	R	X	R	82.3529	Agreement
63.Less rubbing on objects	Acute or Chronic conditions	A=acute, C=chronic, B=both, N=none		B	B	B	B	A	B	B	N	B	B	N	B	B	B	N	B	B	B	A	73.6842		B	B	B	B	B	B	B	B	N	X	B	B	B	N	B	B	B	82.3529			B	B	B	B	B
	Reliability	C=Certenly reliable, L=Low reliability		C	L	L	L	L	L	L	L	L	L	L	L	L	L	X	L	L	L	L	89.4737		C	L	L	L	L	L	L	L	L	X	L	L	L	L	L	L	L	88.2353			L	L	L	L	L
	Present in low level of pain	F=Frequently, R=Rarely, D=Don't know		F	F	F	R	F	R	R	D	F	R	R	R	R	R	X	F	F	F	R	47.3684		F	F	F	R	R	R	R	R	F	X	R	R	R	X	F	F	R	52.9412			R	F	R	R	R
	Present in high level of pain	F=Frequently, R=Rarely, D=Don't know		F	F	F	F	F	F	R	D	F	F	R	F	F	F	R	F	F	F	F	78.9474		F	F	F	F	F	F	R	F	F	X	F	F	F	F	F	F	F	88.2353			F	F	F	F	F
64.Seeking contact with a person more often	Acute or Chronic conditions	A=acute, C=chronic, B=both, N=none		B	B	A	N	N	B	N	N	B	C	N	B	B	C	B	N	C	N	B	42.1053		B	B	B	N	B	B	N	N	B	X	B	B	B	B	N	C	N	58.8235			B	B	B	N	B
	Reliability	C=Certenly reliable, L=Low reliability		C	L	X	L	L	L	L	L	C	L	L	C	L	L	L	X	L	X	L	68.4211		C	L	L	L	L	L	L	L	L	X	L	L	L	L	X	L	L	82.3529			L	L	L	L	L
	Present in low level of pain	F=Frequently, R=Rarely, D=Don't know		F	F	F	R	R	R	R	R	F	R	R	F	R	R	F	X	R	R	R	63.1579		F	F	R	R	R	R	R	R	R	X	R	R	R	F	X	R	R	70.5882			R	F	R	R	R
	Present in high level of pain	F=Frequently, R=Rarely, D=Don't know		F	F	R	R	R	R	R	R	F	F	R	F	F	R	D	X	X	R	F	47.3684		F	F	R	R	F	R	R	R	R	X	R	R	R	F	X	R	R	64.7059			R	F	R	R	R
65. Seeking contact with a person less often	Acute or Chronic conditions	A=acute, C=chronic, B=both, N=none		B	B	B	B	B	B	B	B	B	B	N	B	B	B	B	B	B	B	B	94.7368		B	B	B	B	B	B	B	B	B	N	B	B	B	B	B	B	B	94.1176			B	B	B	B	B
	Reliability	C=Certenly reliable, L=Low reliability		C	C	L	L	L	L	C	C	C	L	L	L	C	L	L	L	L	C	L	63.1579		C	C	L	L	L	L	L	C	L	L	L	C	L	L	L	L	C	70.5882			C	C	L	L	L
	Present in low level of pain	F=Frequently, R=Rarely, D=Don't know		F	F	F	R	F	R	F	F	F	F	R	R	R	F	F	R	F	F	R	63.1579		R	F	F	R	F	F	F	R	F	R	F	F	F	F	R	F	F	70.5882			F	F	F	F	F
	Present in high level of pain	F=Frequently, R=Rarely, D=Don't know		F	F	F	F	F	F	F	F	F	F	R	F	F	F	F	F	F	F	F	94.7368		F	F	F	F	F	F	F	F	F	R	F	F	F	F	F	F	F	94.1176			F	F	F	F	F
66. General mood state	Acute or Chronic conditions	A=acute, C=chronic, B=both, N=none		B	X	B	C	B	B	B	B	B	B	B	B	B	B	B	B	B	B	B	89.4737		B	B	B	B	B	B	B	B	B	B	B	B	B	B	B	B	B	100	Agreement
	Reliability	C=Certenly reliable, L=Low reliability		C	X	L	C	C	C	C	C	C	C	C	C	C	C	C	L	L	C	C	78.9474		C	C	C	C	C	C	C	C	C	C	C	C	C	C	C	C	C	100	Agreement
	Present in low level of pain	F=Frequently, R=Rarely, D=Don't know		F	X	R	R	F	R	R	F	F	F	F	F	R	R	F	F	F	F	R	57.8947		F	F	F	R	F	F	F	X	F	F	F	F	F	F	F	F	F	88.2353	Agreement
	Present in high level of pain	F=Frequently, R=Rarely, D=Don't know		F	X	F	F	F	F	F	F	F	F	F	F	F	F	F	F	F	F	F	94.7368		F	F	F	F	F	F	F	F	F	F	F	F	F	F	F	F	F	100	Agreement
67. Temperament	Acute or Chronic conditions	A=acute, C=chronic, B=both, N=none		B	B	B	C	B	C	B	B	B	B	B	B	B	B	B	B	B	B	X	84.2105		B	B	B	B	B	B	B	B	B	B	B	B	B	B	B	B	B	100	Agreement
	Reliability	C=Certenly reliable, L=Low reliability		C	C	L	C	L	C	C	C	C	C	C	C	C	L	C	L	L	C	C	73.6842		C	C	C	C	C	C	C	C	C	C	C	C	C	C	C	C	C	100	Agreement
	Present in low level of pain	F=Frequently, R=Rarely, D=Don't know		F	F	R	R	F	R	R	F	F	F	F	F	R	F	F	F	F	F	R	68.4211		F	F	F	R	F	F	F	F	F	F	F	F	F	F	F	F	F	94.1176	Agreement
	Present in high level of pain	F=Frequently, R=Rarely, D=Don't know		F	F	F	F	F	F	F	F	F	F	F	F	F	F	F	F	F	F	F	100		F	F	F	F	F	F	F	F	F	F	F	F	F	F	F	F	F	100	Agreement
68.Change in rate of eating more quickly	Acute or Chronic conditions	A=acute, C=chronic, B=both, N=none																							N	B	N	A	B	B	C	B	B	N	B	B	B	B	B	B	C	64.7059			N	B	N	B	B
	Reliability	C=Certenly reliable, L=Low reliability																							L	C	X	L	C	C	C	C	L	L	L	C	L	L	C	L	L	52.9412			L	L	L	L	C
	Present in low level of pain	F=Frequently, R=Rarely, D=Don't know																							R	F	X	R	F	R	R	F	F	R	F	F	F	F	F	R	R	52.9412			R	F	R	R	F
	Present in high level of pain	F=Frequently, R=Rarely, D=Don't know																							R	F	X	F	F	F	F	F	F	R	F	F	F	F	F	F	R	76.4706			R	F	R	F	F
68a.Change in rate more slowly	Acute or Chronic conditions	A=acute, C=chronic, B=both, N=none																																											C	X	B	X	B
	Reliability	C=Certenly reliable, L=Low reliability																																											L	X	L	X	C
	Present in low level of pain	F=Frequently, R=Rarely, D=Don't know																																											R	X	R	X	F
	Present in high level of pain	F=Frequently, R=Rarely, D=Don't know																																											F	X	R	X	F
69.Change in form of feeding	Acute or Chronic conditions	A=acute, C=chronic, B=both, N=none																							B	B	B	N	B	B	C	B	B	N	B	B	C	B	B	B	X	70.5882			B	B	B	B	B
	Reliability	C=Certenly reliable, L=Low reliability																							C	C	C	L	C	C	C	C	C	L	C	C	L	L	C	L	L	64.7059			C	C	C	C	C
	Present in low level of pain	F=Frequently, R=Rarely, D=Don't know																							R	F	F	R	F	R	R	F	F	R	F	F	R	R	F	R	R	52.9412			R	F	R	R	R
	Present in high level of pain	F=Frequently, R=Rarely, D=Don't know																							F	F	R	R	F	F	F	F	F	R	F	F	R	F	F	R	F	70.5882			F	F	F	F	F
70.Change in dietary preferences	Acute or Chronic conditions	A=acute, C=chronic, B=both, N=none																							B	B	B	B	B	B	C	B	B	N	B	B	B	B	B	B	X	82.3529			B	B	B	B	B
	Reliability	C=Certenly reliable, L=Low reliability																							C	C	C	L	C	L	C	C	C	L	C	C	L	L	L	L	L	52.9412			C	C	C	L	C
	Present in low level of pain	F=Frequently, R=Rarely, D=Don't know																							F	F	F	R	F	R	R	F	F	R	F	F	F	F	F	R	D	64.7059			F	F	F	F	F
	Present in high level of pain	F=Frequently, R=Rarely, D=Don't know																							F	F	R	F	F	F	F	F	F	R	F	F	F	F	F	R	D	76.4706			F	F	F	F	F
71.Vocalizing when yawning	Acute or Chronic conditions	A=acute, C=chronic, B=both, N=none																							N	B	B	N	B	B	N	B	X	N	A	B	A	X	C	N	B	41.1765			N	B	B	N	B
	Reliability	C=Certenly reliable, L=Low reliability																							L	L	C	L	C	C	L	L	X	L	C	C	C	X	L	X	C	41.1765			L	L	L	L	L
	Present in low level of pain	F=Frequently, R=Rarely, D=Don't know																							R	R	F	R	R	R	R	R	D	R	R	F	R	D	R	X	R	70.5882			R	R	R	R	R
	Present in high level of pain	F=Frequently, R=Rarely, D=Don't know																							R	F	F	R	F	F	R	R	D	R	F	F	R	D	F	X	F	47.0588			R	F	R	R	F
72.Vocalizing while eating	Acute or Chronic conditions	A=acute, C=chronic, B=both, N=none																							N	B	B	N	A	B	N	B	X	N	A	B	A	X	C	B	N	35.2941			N	B	B	N	B
	Reliability	C=Certenly reliable, L=Low reliability																							L	L	C	L	L	C	L	L	X	L	C	C	C	X	C	L	L	52.9412			L	L	L	L	L
	Present in low level of pain	F=Frequently, R=Rarely, D=Don't know																							R	R	F	R	F	R	R	F	D	R	R	F	R	D	R	R	R	64.7059			R	R	R	R	R
	Present in high level of pain	F=Frequently, R=Rarely, D=Don't know																							R	R	F	R	F	F	R	F	D	R	F	F	R	D	F	R	R	47.0588			R	R	R	R	F
73.Lowered head posture	Acute or Chronic conditions	A=acute, C=chronic, B=both, N=none																							C	N	B	B	C	B	B	A	B	B	B	B	B	X	B	B	A	64.7059			B	N	B	B	B
	Reliability	C=Certenly reliable, L=Low reliability																							L	L	C	C	L	C	C	C	L	C	L	L	C	X	C	C	C	58.8235			C	L	C	C	C
	Present in low level of pain	F=Frequently, R=Rarely, D=Don't know																							R	R	R	F	F	R	R	F	X	F	R	F	F	D	F	F	F	52.9412			R	R	F	F	F
	Present in high level of pain	F=Frequently, R=Rarely, D=Don't know																							F	F	F	F	R	F	F	F	F	F	R	F	F	D	F	F	F	82.3529			F	F	F	F	F
74. Hunched up posture	Acute or Chronic conditions	A=acute, C=chronic, B=both, N=none																							B	B	B	B	B	A	A	B	B	B	B	B	B	B	B	B	B	88.2353			B	B	B	B	B
	Reliability	C=Certenly reliable, L=Low reliability																							L	C	C	C	L	C	C	C	C	C	L	C	C	C	C	C	C	82.3529			C	C	C	C	C
	Present in low level of pain	F=Frequently, R=Rarely, D=Don't know																							F	F	F	F	F	R	R	F	F	F	R	F	F	R	F	F	F	76.4706			F	F	F	F	F
	Present in high level of pain	F=Frequently, R=Rarely, D=Don't know																							F	F	F	F	F	F	F	F	F	F	F	F	F	F	F	F	F	100			F	F	F	F	F
75. theeth greeding	Acute or Chronic conditions	A=acute, C=chronic, B=both, N=none																							N	B	C	C	B	B	N	B	B	N	A	B	A	X	B	B	N	47.0588			N	B	B	B	B
	Reliability	C=Certenly reliable, L=Low reliability																							L	L	C	L	L	L	L	L	C	L	L	C	L	X	L	L	L	76.4706			L	L	C	L	L
	Present in low level of pain	F=Frequently, R=Rarely, D=Don't know																							R	F	F	R	R	R	R	R	F	R	R	F	R	D	D	R	R	64.7059			R	F	R	R	R
	Present in high level of pain	F=Frequently, R=Rarely, D=Don't know																							R	F	F	F	R	R	R	R	F	R	R	F	R	D	R	R	R	64.7059			R	F	F	R	R
76.Forrowed brow	Acute or Chronic conditions	A=acute, C=chronic, B=both, N=none																							A	N	C	C	N	B	A	N	B	N	A	N	B	X	C	A	A	29.4118			N	N	N	N	N
	Reliability	C=Certenly reliable, L=Low reliability																							C	L	C	L	L	L	L	L	C	L	L	L	L	X	L	L	C	70.5882			L	L	L	L	L
	Present in low level of pain	F=Frequently, R=Rarely, D=Don't know																							R	R	R	R	R	R	R	R	F	R	R	R	R	D	R	X	F	76.4706			R	R	R	R	R
	Present in high level of pain	F=Frequently, R=Rarely, D=Don't know																							F	R	F	F	R	F	F	R	F	R	R	R	R	D	R	R	D	52.9412			F	R	R	R	R
77 Tension around the eyes and muzzle	Acute or Chronic conditions	A=acute, C=chronic, B=both, N=none																							B	X	C	B	N	B	A	B	B	B	A	B	B	A	B	A	A	52.9412	Eliminated
	Reliability	C=Certenly reliable, L=Low reliability																							C	L	C	L	L	C	C	C	C	L	L	L	L	C	L	L	C	52.9412	Eliminated
	Present in low level of pain	F=Frequently, R=Rarely, D=Don't know																							F	X	F	F	R	R	R	F	F	F	R	R	R	R	D	X	F	41.1765	Eliminated
	Present in high level of pain	F=Frequently, R=Rarely, D=Don't know																							F	X	R	F	F	F	F	F	F	F	R	R	R	F	D	R	D	52.9412	Eliminated
78.Blepharospasm	Acute or Chronic conditions	A=acute, C=chronic, B=both, N=none																							B	B	B	A	A	A	A	B	B	A	B	B	A	N	B	A	A	47.0588			B	B	A	A	A
	Reliability	C=Certenly reliable, L=Low reliability																							C	C	C	C	C	C	L	C	C	C	C	C	C	X	C	L	C	82.3529			C	C	C	C	C
	Present in low level of pain	F=Frequently, R=Rarely, D=Don't know																							F	F	F	F	R	R	R	F	F	R	F	R	F	X	F	X	F	58.8235			F	F	F	F	F
	Present in high level of pain	F=Frequently, R=Rarely, D=Don't know																							F	F	F	F	F	F	F	F	F	F	F	F	F	X	F	R	F	88.2353			F	F	F	F	F
79.Rollong skin syndrome	Acute or Chronic conditions	A=acute, C=chronic, B=both, N=none																							N	X	A	N	N	A	N	X	B	N	A	X	B	X	C	X	X	29.4118			N	X	N	N	B
	Reliability	C=Certenly reliable, L=Low reliability																							C	X	L	L	L	C	X	X	L	L	L	X	L	X	C	X	X	41.1765			L	X	L	L	L
	Present in low level of pain	F=Frequently, R=Rarely, D=Don't know																							R	X	F	R	D	R	X	X	F	R	R	X	F	D	R	X	D	35.2941			R	X	R	R	D
	Present in high level of pain	F=Frequently, R=Rarely, D=Don't know																							R	X	R	R	D	R	X	X	F	R	R	X	F	D	R	X	D	41.1765			R	X	R	R	D
80.Tail flicking	Acute or Chronic conditions	A=acute, C=chronic, B=both, N=none																							B	N	B	B	N	A	A	B	B	N	B	A	B	A	C	B	N	47.0588			B	N	B	B	B
	Reliability	C=Certenly reliable, L=Low reliability																							L	L	C	L	L	L	L	L	L	L	L	L	L	L	L	L	L	94.1176			C	C	C	C	C
	Present in low level of pain	F=Frequently, R=Rarely, D=Don't know																							R	R	F	F	R	R	R	F	F	R	R	R	F	R	R	R	R	70.5882			R	R	R	R	R
	Present in high level of pain	F=Frequently, R=Rarely, D=Don't know																							R	R	F	F	R	R	F	F	F	R	R	F	F	F	R	R	F	52.9412			F	R	F	F	F
81.Low grade Tail flicking	Acute or Chronic conditions	A=acute, C=chronic, B=both, N=none																							N	X	B	B	N	A	N	B	B	N	A	B	B	A	B	N	N	41.1765	Eliminated
	Reliability	C=Certenly reliable, L=Low reliability																							C	X	C	L	L	L	L	L	L	L	L	L	L	L	L	X	L	76.4706	Eliminated
	Present in low level of pain	F=Frequently, R=Rarely, D=Don't know																							R	X	F	F	R	R	R	F	F	R	R	R	R	R	R	X	X	58.8235	Eliminated
	Present in high level of pain	F=Frequently, R=Rarely, D=Don't know																							R	X	F	F	F	R	R	F	F	R	F	F	R	R	R	X	X	41.1765	Eliminated
82. Shifting of weight	Acute or Chronic conditions	A=acute, C=chronic, B=both, N=none																							B	B	B	B	A	A	B	B	B	B	B	B	B	B	B	B	B	88.2353			B	B	B	B	B
	Reliability	C=Certenly reliable, L=Low reliability																							C	L	C	L	L	C	L	C	C	C	L	C	C	L	C	C	C	64.7059			C	L	C	C	C
	Present in low level of pain	F=Frequently, R=Rarely, D=Don't know																							R	R	F	F	F	R	R	F	F	F	R	F	R	F	F	F	F	64.7059			F	R	F	F	F
	Present in high level of pain	F=Frequently, R=Rarely, D=Don't know																							F	F	F	F	R	F	F	F	F	F	F	F	F	F	F	F	F	94.1176			F	F	F	F	F
83.Increase RR	Acute or Chronic conditions	A=acute, C=chronic, B=both, N=none																							B	A	A	B	B	A	A	A	A	B	A	A	B	B	A	B	N	52.9412			A	A	A	A	A
	Reliability	C=Certenly reliable, L=Low reliability																							C	C	C	L	C	C	L	C	C	C	C	L	L	L	L	L	L	52.9412			C	C	C	L	C
	Present in low level of pain	F=Frequently, R=Rarely, D=Don't know																							F	R	F	F	F	R	R	F	R	F	R	R	R	R	R	R	R	64.7059			R	R	R	R	R
	Present in high level of pain	F=Frequently, R=Rarely, D=Don't know																							R	F	F	F	F	F	F	F	F	F	F	F	F	F	R	F	R	82.3529			F	F	F	F	F
84. Hypersalivation	Acute or Chronic conditions	A=acute, C=chronic, B=both, N=none																							A	N	B	B	A	B	N	A	B	N	A	A	B	A	B	B	A	41.1765			A	N	B	B	B
	Reliability	C=Certenly reliable, L=Low reliability																							C	L	C	L	C	C	L	L	L	L	L	C	L	L	L	L	C	64.7059			C	L	L	L	L
	Present in low level of pain	F=Frequently, R=Rarely, D=Don't know																							F	R	F	F	R	R	R	F	F	R	R	R	F	R	R	R	R	64.7059			R	R	R	R	R
	Present in high level of pain	F=Frequently, R=Rarely, D=Don't know																							R	F	F	F	F	F	R	F	F	R	R	F	F	F	R	F	F	70.5882			F	F	F	F	F
85.Straining to urinate	Acute or Chronic conditions	A=acute, C=chronic, B=both, N=none																							N	A	B	C	B	A	C	A	B	B	N	B	A	X	B	B	A	41.1765			B	A	A	B	A
	Reliability	C=Certenly reliable, L=Low reliability																							C	L	C	C	C	C	C	C	C	L	L	C	C	X	C	L	C	70.5882			C	L	C	C	C
	Present in low level of pain	F=Frequently, R=Rarely, D=Don't know																							R	F	F	F	F	R	F	F	F	R	R	F	R	D	R	F	F	58.8235			R	F	R	R	R
	Present in high level of pain	F=Frequently, R=Rarely, D=Don't know																							R	F	F	F	F	F	F	F	F	R	R	F	F	D	F	F	F	76.4706			F	F	F	F	F
86.Trembling or shivering	Acute or Chronic conditions	A=acute, C=chronic, B=both, N=none																							A	A	B	B	B	A	N	A	A	B	A	B	B	A	B	B	N	47.0588			A	A	B	B	B
	Reliability	C=Certenly reliable, L=Low reliability																							L	L	C	L	L	C	L	C	C	L	C	C	L	L	L	L	L	64.7059			L	L	L	L	L
	Present in low level of pain	F=Frequently, R=Rarely, D=Don't know																							R	R	F	R	F	R	R	R	R	R	R	R	F	X	R	R	R	76.4706			R	R	R	R	R
	Present in high level of pain	F=Frequently, R=Rarely, D=Don't know																							F	F	F	F	F	F	R	F	F	R	F	F	F	F	R	F	R	76.4706			R	F	F	F	F
87.Vomiting	Acute or Chronic conditions	A=acute, C=chronic, B=both, N=none																							N	N	B	N	N	N	N	N	B	B	N	N	N	B	B	A	X	58.8235			X	N	N	N	X
	Reliability	C=Certenly reliable, L=Low reliability																							L	L	L	L	L	L	L	L	L	L	L	L	L	L	L	L	L	100			L	L	L	L	L
	Present in low level of pain	F=Frequently, R=Rarely, D=Don't know																							R	R	F	R	R	R	R	R	R	R	R	R	R	X	R	X	D	76.4706			R	R	R	R	R
	Present in high level of pain	F=Frequently, R=Rarely, D=Don't know																							R	R	F	R	F	R	R	R	R	R	R	R	R	F	R	R	R	82.3529			R	R	R	R	R
88.Licking biting a particular body reagion	Acute or Chronic conditions	A=acute, C=chronic, B=both, N=none																							B	C	B	B	C	B	B	B	B	N	B	B	B	B	B	B	C	76.4706			B	C	B	B	B
	Reliability	C=Certenly reliable, L=Low reliability																							C	L	C	C	L	C	C	C	C	L	L	C	C	L	C	C	L	64.7059			C	L	C	C	C
	Present in low level of pain	F=Frequently, R=Rarely, D=Don't know																							F	F	F	R	F	R	R	F	F	R	F	F	F	R	F	R	F	64.7059			F	F	F	F	F
	Present in high level of pain	F=Frequently, R=Rarely, D=Don't know																							F	F	F	F	F	F	F	F	F	R	F	F	F	F	F	F	F	94.1176			F	F	F	F	F
89.Lips drawn down back	Acute or Chronic conditions	A=acute, C=chronic, B=both, N=none																							A	N	C	B	B	A	N	A	B	N	A	B	B	X	C	B	X	35.2941	Eliminated
	Reliability	C=Certenly reliable, L=Low reliability																							L	L	C	L	L	L	L	C	C	L	C	L	L	X	L	L	X	64.7059	Eliminated
	Present in low level of pain	F=Frequently, R=Rarely, D=Don't know																							R	R	R	R	F	R	R	F	F	R	R	R	R	D	R	R	X	70.5882	Eliminated
	Present in high level of pain	F=Frequently, R=Rarely, D=Don't know																							F	R	F	R	F	R	R	F	F	R	F	R	R	D	R	R	X	52.9412	Eliminated
90.Avoiding brigthed areas	Acute or Chronic conditions	A=acute, C=chronic, B=both, N=none																							B	A	B	N	A	B	N	A	B	A	A	B	A	X	B	A	N	35.2941			B	A	A	N	A
	Reliability	C=Certenly reliable, L=Low reliability																							C	L	C	L	C	L	L	L	C	C	C	C	C	X	C	L	L	52.9412			C	L	C	L	C
	Present in low level of pain	F=Frequently, R=Rarely, D=Don't know																							F	F	R	D	F	R	R	R	F	R	R	R	R	D	F	X	R	52.9412			F	F	R	R	R
	Present in high level of pain	F=Frequently, R=Rarely, D=Don't know																							F	F	F	D	F	F	R	F	F	F	F	F	F	D	F	R	R	70.5882			F	F	F	F	F
91.Reluctance to move	Acute or Chronic conditions	A=acute, C=chronic, B=both, N=none																							A	B	B	B	B	B	A	B	B	B	B	B	B	B	B	B	B	88.2353			B	B	B	B	B
	Reliability	C=Certenly reliable, L=Low reliability																							L	C	C	C	C	C	C	C	C	C	C	C	C	C	C	C	C	94.1176			C	C	C	C	C
	Present in low level of pain	F=Frequently, R=Rarely, D=Don't know																							R	F	F	R	F	R	R	F	F	F	F	F	F	F	F	F	F	76.4706			F	F	F	F	F
	Present in high level of pain	F=Frequently, R=Rarely, D=Don't know																							F	F	F	F	F	F	F	F	F	F	F	F	F	F	F	F	F	100			F	F	F	F	F
[truncated: 29 more columns]
